# Supplementary material for: Bloodmeal analysis via COI-targeted DNA capture and enrichment identifies non-cattle hosts of Amblyomma variegatum on St. Croix, US Virgin Islands
Source: Parasit Vectors. 2026 Mar 26;19:199. doi: 10.1186/s13071-026-07365-6 (PMC13141529; doi:10.1186/s13071-026-07365-6)
Supplement: Supplementary file 3 — Supplementary Material 3. Table S1. Sample metadata with GenBank accession numbers, qPCR results and pathogen detection. Table S2. Species level COI read counts in 15 Amblyomma variegatum from St. Croix. Table S3. Rickettsia africae fasta consensus sequences and GenBank accession numbers for seven alleles identified within 15 Amblyomma variegatum from St. Croix. Table S4. Consensus sequences of Capra and Canis COI reads from two samples. [file 13071_2026_7365_MOESM3_ESM.xlsx]

## Sheet: Additional file 2 TableS1
Tick ID	BioSample accession	SRR accession	collection source	sex	latitude	longitude	pre-enriched library ln1 Ct	post-round1 enrichment ln1 Ct	post-round2 enrichment ln1 Ct	Sol1SG Ct	PanR8 Ct	OmpA BLAST species	OmpA copy1 (% identity)	OmpA copy2 (% identity)
1209	SAMN50928618	SRR35245193	homo sapiens	female	NA	NA	39.66	29.4	13.52	undetermined	23.52	Rickettsia africae	Rafricae_Allele01 (99.49)	Rafricae_Allele06 (98.81)
1210.1	SAMN50928619	SRR35245192	environmental	female	17.7244	-64.8137	37.3	36.52	NA	undetermined	23.23	Rickettsia africae	Rafricae_Allele01 (99.49)	Rafricae_Allele03 (98.98)
1210.2	SAMN50928620	SRR35245186	environmental	female	17.7244	-64.8137	undetermined	34.46	NA	undetermined	23.67	Rickettsia africae	Rafricae_Allele01 (99.49)	Rafricae_Allele02 (98.81)
1210.3	SAMN50928621	SRR35245185	environmental	female	17.7244	-64.8137	38.93	36.49	NA	undetermined	24.89	Rickettsia africae	Rafricae_Allele01 (99.49)	Rafricae_Allele02 (98.81)
1210.4	SAMN50928622	SRR35245184	environmental	female	17.7244	-64.8137	35.65	34.02	NA	undetermined	24.57	Rickettsia africae	Rafricae_Allele01 (99.49)	Rafricae_Allele02 (98.81)
1210.5	SAMN50928623	SRR35245183	environmental	female	17.7244	-64.8137	37.89	35.25	NA	undetermined	25.04	Rickettsia africae	Rafricae_Allele01 (99.49)	Rafricae_Allele07 (98.98)
1211	SAMN50928624	SRR35245182	environmental	female	17.7244	-64.8137	37.56	34.59	NA	undetermined	24.46	Rickettsia africae	Rafricae_Allele01 (99.49)	Rafricae_Allele03 (98.98)
1212.1	SAMN50928625	SRR35245181	environmental	female	17.7244	-64.8137	35.57	35.21	NA	undetermined	24.05	Rickettsia africae	Rafricae_Allele01 (99.49)	Rafricae_Allele03 (98.98)
1212.2	SAMN50928626	SRR35245180	environmental	female	17.7244	-64.8137	38.57	16.58	NA	undetermined	23.28	Rickettsia africae	Rafricae_Allele01 (99.49)	Rafricae_Allele02 (98.81)
1214	SAMN50928627	SRR35245179	environmental	female	17.7242	-64.8142	38.06	36.72	NA	undetermined	24.24	Rickettsia africae	Rafricae_Allele01 (99.49)	Rafricae_Allele02 (98.81)
1215.1	SAMN50928628	SRR35245191	environmental	female	17.7242	-64.8142	39.67	38.1	35.02	undetermined	25.03	Rickettsia africae	Rafricae_Allele01 (99.49)	Rafricae_Allele03 (98.98)
1215.2	SAMN50928629	SRR35245190	environmental	female	17.7242	-64.8142	38.28	37.1	NA	undetermined	25.19	Rickettsia africae	Rafricae_Allele01 (99.49)	Rafricae_Allele07 (98.98)
759.1	SAMN50928630	SRR35245189	environmental	female	NA	NA	37.37	38.4	34.78	undetermined	22.66	Rickettsia africae	Rafricae_Allele01 (99.49)	Rafricae_Allele02 (98.81)
759.2	SAMN50928631	SRR35245188	environmental	female	NA	NA	39.01	37.44	NA	undetermined	24.99	Rickettsia africae	Rafricae_Allele01 (99.49)	Rafricae_Allele03 (98.98)
834	SAMN50928632	SRR35245187	environmental	female	NA	NA	39.91	38.44	34.87	undetermined	24.5	Rickettsia africae	Rafricae_Allele04 (99.66)	Rafricae_Allele05 (99.15)

## Sheet: Additional file 3 TableS2
taxa_string	1209	1210.1	1210.2	1210.3	1210.4	1210.5	1211	1212.1	1212.2	1214	1215.1	1215.2	759.1	759.2	834
k__Metazoa	361316	68389	73097	9349	35575	1828	72139	8067	62895	93048	521538	20361	229195	25669	274936
k__Metazoa|p__Arthropoda	150261	58543	62777	8286	30375	1658	61983	7093	49969	80308	348975	17613	139402	23272	178226
k__Metazoa|p__Arthropoda|c__Arachnida	150261	58543	62777	8286	30375	1658	61983	7093	49969	80308	348975	17613	139402	23272	178226
k__Metazoa|p__Arthropoda|c__Arachnida|o__Ixodida	150261	58543	62777	8286	30375	1658	61983	7093	49969	80308	348975	17613	139402	23272	178226
k__Metazoa|p__Arthropoda|c__Arachnida|o__Ixodida|f__Ixodidae	120161	56245	60198	7974	29101	1613	59442	6849	47576	77284	294313	17073	130808	22716	163635
k__Metazoa|p__Arthropoda|c__Arachnida|o__Ixodida|f__Ixodidae|g__Amblyomma	72190	39385	42427	5634	20312	1158	41625	4825	34110	54143	194413	12120	87798	15965	86245
k__Metazoa|p__Arthropoda|c__Arachnida|o__Ixodida|f__Ixodidae|g__Amblyomma|s__Amblyomma variegatum	19083	7477	7744	1042	3903	319	7060	801	5266	9920	29263	3499	12823	4495	13979
k__Metazoa|p__Arthropoda|c__Arachnida|o__Ixodida|f__Ixodidae|g__Rhipicephalus	0	0	4	0	0	0	0	0	0	0	0	0	0	0	112
k__Metazoa|p__Arthropoda|c__Arachnida|o__Ixodida|f__Ixodidae|g__Rhipicephalus|s__Rhipicephalus microplus	0	0	1	0	0	0	0	0	0	0	0	0	0	0	0
k__Metazoa|p__Chordata	105049	104	57	6	32	3	90	5	4811	114	4973	197	926	36	21825
k__Metazoa|p__Chordata|c__Aves	0	16	0	0	0	0	0	0	0	0	0	0	0	0	0
k__Metazoa|p__Chordata|c__Mammalia	38879	12	1	0	0	0	0	2	1470	7	1300	65	0	1	1903
k__Metazoa|p__Chordata|c__Mammalia|o__Artiodactyla	11805	2	0	0	0	0	0	0	733	4	0	31	0	0	7
k__Metazoa|p__Chordata|c__Mammalia|o__Artiodactyla|f__Bovidae	7618	2	0	0	0	0	0	0	249	1	0	5	0	0	6
k__Metazoa|p__Chordata|c__Mammalia|o__Artiodactyla|f__Bovidae|g__Capra	2749	0	0	0	0	0	0	0	1	0	0	0	0	0	0
k__Metazoa|p__Chordata|c__Mammalia|o__Artiodactyla|f__Bovidae|g__Ovis	0	2	0	0	0	0	0	0	0	0	0	0	0	0	0
k__Metazoa|p__Chordata|c__Mammalia|o__Artiodactyla|f__Bovidae|g__Rupicapra	0	0	0	0	0	0	0	0	2	0	0	0	0	0	0
k__Metazoa|p__Chordata|c__Mammalia|o__Artiodactyla|f__Bovidae|g__Rupicapra|s__Rupicapra rupicapra	0	0	0	0	0	0	0	0	2	0	0	0	0	0	0
k__Metazoa|p__Chordata|c__Mammalia|o__Carnivora	393	0	0	0	0	0	0	2	0	0	1299	12	0	0	0
k__Metazoa|p__Chordata|c__Mammalia|o__Carnivora|f__Canidae	393	0	0	0	0	0	0	2	0	0	1298	10	0	0	0
k__Metazoa|p__Chordata|c__Mammalia|o__Carnivora|f__Canidae|g__Canis	383	0	0	0	0	0	0	2	0	0	1297	0	0	0	0
k__Metazoa|p__Chordata|c__Mammalia|o__Carnivora|f__Canidae|g__Canis|s__Canis lupus	1	0	0	0	0	0	0	0	0	0	0	0	0	0	0
k__Metazoa|p__Chordata|c__Mammalia|o__Primates	11	0	0	0	0	0	0	0	0	0	0	0	0	1	0
k__Metazoa|p__Chordata|c__Mammalia|o__Primates|f__Hominidae	10	0	0	0	0	0	0	0	0	0	0	0	0	1	0
k__Metazoa|p__Chordata|c__Mammalia|o__Primates|f__Hominidae|g__Homo	9	0	0	0	0	0	0	0	0	0	0	0	0	0	0

## Sheet: Additional file 5 Table S3
Name	Sequence	Accession
Rafricae_Allele01	TTATTTCAAAAAGCAATACAACAAGGTCTTAAAGCCCCTTTATTCACCACCTCAACCGCAGCGATAATGCTGAGTAGTAGCGGGGCACTTGGTGTTGCTGCAGGTGTTATTGCTACTAATAATAATGCAGCATTTAGTGATAATGTTGGCAATAATAATTGGAATGAGATAACGGCTGCAGGGGTAGCTAATGGTAATCCTGCTGGCAGTCCTCAAAACAATTGGGCATTTACTTACGGTGGTGATTATACTATCACTGCAGATGCAGCCGATCGTATTATTACGGCTATAAATGTTGCAGGTACTACTCCCGTAGGTCTAAATATTGCTCAAAATACCGTTGTTGGTTCGATTATAACGGGAGGTAACTTGTTGCCTGTTACTATTACTGCCGGCAAA…	PX970791
Rafricae_Allele02	TTATTTCAAAAAGCAATACAACAAGGTCTTAAAGCCGCTTTATTCACCACCTCAACCGCAGCGATAATGCTGAGTAGTAGCGGGGCACTTGGTGTTGCTGCAGGTGTTATTGCTACTAATAATAATGCAGCATTTAGTGATAATGTTGGCAATAATAATTGGAATGAGAAAACGGCTGCAGGGGTAGCTAATGGTAATCCTGCTGGCAGTCCTCAAAACAATTGGGCATTTACTTACGGTGGTTATTATACTATCACTGCAGATGCAGCCGATCGTATTATTACGGCTATAAATGTTGCAGGTACTACTCCCGTAGGTCTAAATATTGCTGAAAATACCGTTGTTGGTTCGATTATAATGGGAGGTAACTTGTTGCCTGTTACTATTACTGCCGGCAAA…	PX970792
Rafricae_Allele03	TTATTTCAAAAAGCAATACAACAAGGTCTTAAAGCCGCTTTATTCACCACCTCAACCGCAGCGATAATGCTGAGTAGTAGCGGGGCACTTGGTGTTGCTGCAGGTGTTATTGCTACTAATAATAATGCAGCATTTAGTGATAATGTTGGCAATAATAATTGGAATGAGAAAACGGCTGCAGGGGTAGCTAATGGTAATCCTGCTGGCAGTCCTCAAAACAATTGGGCATTTACTTACGGTGGTTATTATACTATCACTGCAGATGCAGCCGATCGTATTATTACGGCTATAAATGTTGCAGGTACTACTCCCGTAGGTCTAAATATTGCTCAAAATACCGTTGTTGGTTCGATTATAATGGGAGGTAACTTGTTGCCTGTTACTATTACTGCCGGCAAA…	PX970793
Rafricae_Allele04	TTATTTCAAAAAGCAATACAACAAGGTCTTAAAGCCGCTTTATTCACCACCTCAACCGCAGCGATAATGCTGAGTAGTAGCGGGGCACTTGGTGTTGCTGCAGGTGTTATTGCTACTAATAATAATGCAGCATTTAGTGATAATGTTGGCAATAATAATTGGAATGAGATAACGGCTGCAGGGGTAGCTAATGGTAATCCTGCTGGCAGTCCTCAAAACAATTGGGCATTTACTTACGGTGGTGATTATACTATCACTGCAGATGCAGCCGATCGTATTATTACGGCTATAAATGTTGCAGGTACTACTCCCGTAGGTCTAAATATTGCTCAAAATACCGTTGTTGGTTCGATTATAACGGGAGGTAACTTGTTGCCTGTTACTATTACTGCCGGCAAA…	PX970794
Rafricae_Allele05	TTATTTCAAAAAGCAATACAACAAGGTCTTAAAGCCGCTTTATTCACCACCTCAACCGCAGCGATAATGCTGAGTAGTAGCGGGGCACTTGGTGTTGCTGCAGGTGTTATTGCTACTAATAATAATGCAGCATTTAGTGATAATGTTGGCAATAATAATTGGAATGAGAAAACGGCTGCAGGGGTAGCTAATGGTAATCCTGCTGGCAGTCCTCAAAACAATTGGGCATTTACTTACGGTGGTGATTATACTATCACTGCAGATGCAGCCGATCGTATTATTACGGCTATAAATGTTGCAGGTACTACTCCCGTAGGTCTAAATATTGCTCAAAATACCGTTGTTGGTTCGATTATAATGGGAGGTAACTTGTTGCCTGTTACTATTACTGCCGGCAAA…	PX970795
Rafricae_Allele06	TTATTTCAAAAAGCAATACAACAAGGTCTTAAAGCCGCTTTATTCACCACCTCAACCGCAGCGATAATGCTGAGTAGTAGCGGGGCACTTGGTGTTGCTGCAGGTGTTATTGCTACTAATAATAATGCAGCATTTAGTGATAATGTTGGCAATAATAATTGGAATGAGAAAACGGCTGCAGGGGTAGCTAATGGTAATCCTGCTGGCAGTCCTCAAAACAATTGGGCATTTACTTACGGTGGTTATTATACTATCACTGCAGATGCAGCCGATCGTATTATTACGGCTATAAATGTTGCAGGTACTACTCCCGTAGGTCTAAATATTGTTCAAAATACCGTTGTTGGTTCGATTATAATGGGAGGTAACTTGTTGCCTGTTACTATTACTGCCGGCAAA…	PX970796
Rafricae_Allele07	TTATTTCAAAAAGCAATACAACAAGGTCTTAAAGCCGCTTTATTCACCACCTCAACCGCAGCGATAATGCTGAGTAGTAGCGGGGCACTTGGTGTTGCTGCAGGTGTTATTGCTACTAATAATAATGCAGCATTTAGTGATAATGTTGGCAATAATAATTGGAATGAGAAAACGGCTGCAGGGGTAGCTAATGGTAATCCTGCTGGCAGTCCTCAAAACAATTGGGCATTTACTTACGGTGGTTATTATACTATCACTGCAGATGCAGCCGATCGTATTATTACGGCTATAAATGTTGCAGGTACTACTCCCGTAGGTCTAAATATTGCTCAAAATACCGTTGTTGGTTCGATTATAATGGGAGGTAACTTGTTGCCTGTTACTATTACTGCCGGCAAA…	PX970797

## Sheet: Additional file 6 Table S4
>1209_canis_lupis_d10
ATGTTCATTAACCGATGATTGTTCTCCACTAATCACAAGGATATTGGTACTTTATACTTACTATTTGGAGCATGAGCCGGTATAGTAGGCACTGCCTTGAGCCTCCTCATCCGAGCCGAACTAGGTCAGCCCGGTACTTTACTAGGTGACGATCAAATTTATAATG
>1209_capra_hircus_d10
ATGTTCATCAACCGCTGACTATTTTCAACCAACCACAAAGACATCGGCACCCTCTACCTTCTGTTCGGTGCCTGAGCTGGCATAGTAGGGACCGCCTTGAGCTTACTAATTCGCGCCGAACTAGGTCAACCCGGAACCCTACTTGGAGATGACCAGATCTACAATGTAATTGTAACTGCACACGCATTCGTAATAATTTTCTTTATAGTAATACCTATTATGATTGGAGGGTTTGGCAACTGACTAGTCCCTCTAATAATTGGAGCCCCCGATATAGCATTTCCTCGGATAAATAATATAAGCTTTTGACTCCTTCCCCCCTCTTTCCTATTACTTCTAGCATCCTCTATAGTTGAAGCCGGAGCAGGAACAGGTTGAACCGTATATCCTCCTCTAGCA…
>1215-1_canis_lupis_d10
ATGTTGTGGCTCATTTTCACTATGTGCTTTCAATAGGAGCAGTTTTTGCCATTATGGGAGGATTTGCCCACTGATTCCCTTTATTCTCAGGCTATACTCTTAACGATACTTGAGCAAAGATTCACTTTACAATTATGTTTGTGGGAGTAAATATAACTTTCTTCCCTCAACATTTCCTAGGTTTATCTGGAATAC
